# Supplementary material for: Isolation and Functional Analysis of MbCBF2, a Malus baccata (L.) Borkh CBF Transcription Factor Gene, with Functions in Tolerance to Cold and Salt Stress in Transgenic Arabidopsis thaliana
Source: Int J Mol Sci. 2022 Aug 29;23(17):9827. doi: 10.3390/ijms23179827 (PMC9456559; doi:10.3390/ijms23179827)
Supplement: Supplementary file 1 [file ijms-23-09827-s001.zip]

Archive with 1 entries (1 files):
- ijms-1878088-supplementary.pdf
